# Supplementary material for: Statistical ecology comes of age
Source: Biol Lett. 2014 Dec;10(12):20140698. doi: 10.1098/rsbl.2014.0698 (PMC4298184; doi:10.1098/rsbl.2014.0698)
Supplement: data file #2 [file rsbl20140698supp4.zip]

Archive with 1 entries (1 files):
- rsbl20140698supp4.rda
